# Supplementary material for: Abnormal mitosis in reactive astrocytes
Source: Acta Neuropathol Commun. 2020 Apr 15;8:47. doi: 10.1186/s40478-020-00919-4 (PMC7158149; doi:10.1186/s40478-020-00919-4)
Supplement: Supplementary file 1 — Additional file 1. [file 40478_2020_919_MOESM1_ESM.zip]

Archive with 8 entries (8 files):
- Figure 4A.mov
- Figure 4B.mov
- Figure 4C.mov
- Figure 4Ca.mov
- Figure 4E.mov
- Figure 4Ea.mov
- Figure 4F.mov
- Figure 4Fa.mov
