# Supplementary material for: Abnormal mitosis in reactive astrocytes
Source: Acta Neuropathol Commun. 2020 Apr 15;8:47. doi: 10.1186/s40478-020-00919-4 (PMC7158149; doi:10.1186/s40478-020-00919-4)
Supplement: Supplementary file 2 — Additional file 2. [file 40478_2020_919_MOESM2_ESM.zip]

Archive with 8 entries (8 files):
- Figure 5A.mov
- Figure 5A-a.mov
- Figure 5G.mov
- Figure 5I.mov
- Figure 5J.mov
- Figure 5L.mov
- Figure 5M.mov
- Figure 5N.mov
