# Supplementary material for: Abnormal mitosis in reactive astrocytes
Source: Acta Neuropathol Commun. 2020 Apr 15;8:47. doi: 10.1186/s40478-020-00919-4 (PMC7158149; doi:10.1186/s40478-020-00919-4)
Supplement: Supplementary file 3 — Additional file 3. [file 40478_2020_919_MOESM3_ESM.zip]

Archive with 4 entries (4 files):
- Figure 6A.mov
- Figure 6B.mov
- Figure 6C.mov
- Figure 6D.mov
