# Supplementary material for: Abnormal mitosis in reactive astrocytes
Source: Acta Neuropathol Commun. 2020 Apr 15;8:47. doi: 10.1186/s40478-020-00919-4 (PMC7158149; doi:10.1186/s40478-020-00919-4)
Supplement: Supplementary file 5 — Additional file 5. [file 40478_2020_919_MOESM5_ESM.zip]

Archive with 2 entries (2 files):
- Figure 9A.mov
- Figure 9Aa.mov
